# Supplementary material for: Rhombic organization of microvilli domains found in a cell model of the human intestine
Source: PLoS One. 2018 Jan 10;13(1):e0189970. doi: 10.1371/journal.pone.0189970 (PMC5761853; doi:10.1371/journal.pone.0189970)
Supplement: S1 File — (Table A) Raw data of TEER measurement displayed in S4 Fig. Three independent runs with [2, 3, 3] wells per run. Measured TEER in [Ω cm2] and time in [h]. (Table B) Raw data of microvilli radius measurement displayed in Fig 2C. Mean radius of inflection point and maximum curvature for n = 1574 microvilli. (Table C) Raw data of microvillar lattice measurements in the Fourier transformed image representation displayed in Fig 4. Images were aligned by the median of each line, leveled by linear planet and corrected for small scars of 4 px maximum width and minimum length of 16 px. The discretized Fast Fourier transformation was performed after windowing the image in the spatial domain by a Hann window. The prominent peaks of the lattice vectors were identified automatically within a manually drawn profile line with sub pixel resolution. The results are provided in a cvs file in columns: Lattice type, Lattice Constant [μm], Image ID, Counts / ROI [μm-2]. (ZIP) [file pone.0189970.s005.zip › S1 File/Table A.csv]

n1	Well 1	Well 2			n2	Well 1	Well 2	Well 3		n3	Well 1	Well 2	Well 3
Zeit	TEER	TEER			Zeit	TEER	TEER	TEER		Zeit	TEER	TEER	TEER
0	1.81E+02	1.80E+02			0	1.04E+02	1.33E+06	1.76E+02		0	2.53E+02	2.05E+02	2.22E+02
0.92	1.81E+02	1.85E+02			0.64	1.48E+02	1.42E+02	1.71E+02		0.5	2.47E+02	2.03E+02	2.08E+02
1.83	1.78E+02	1.83E+02			1.12	1.47E+02	1.58E+02	1.64E+02		0.990000000000009	2.44E+02	2.08E+02	2.22E+02
2.75	1.75E+02	1.79E+02			1.76	1.47E+02	1.42E+02	1.84E+02		1.48000000000002	2.37E+02	2.02E+02	2.07E+02
3.67	1.79E+02	1.83E+02			2.33	1.50E+02	1.42E+02	1.82E+02		1.98000000000002	2.36E+02	2.03E+02	2.01E+02
4.58	1.79E+02	1.81E+02			2.91	1.47E+02	1.41E+02	1.74E+02		2.47000000000003	2.36E+02	2.02E+02	1.99E+02
5.5	1.79E+02	1.83E+02			3.7	1.45E+02	1.41E+02	1.74E+02		2.96000000000001	2.27E+02	2.01E+02	2.00E+02
6.42	1.79E+02	1.82E+02			4.27	1.43E+02	1.38E+02	1.70E+02		3.46000000000001	2.30E+02	1.92E+02	2.04E+02
7.34	1.78E+02	1.82E+02			4.84	1.42E+02	1.38E+02	1.71E+02		3.95000000000002	2.29E+02	2.02E+02	1.91E+02
8.26	1.77E+02	1.82E+02			5.41	1.44E+02	1.38E+02	1.71E+02		4.44000000000003	2.31E+02	2.04E+02	2.00E+02
9.17	1.77E+02	1.83E+02			5.98	1.42E+02	1.38E+02	1.71E+02		4.93000000000001	2.39E+02	1.99E+02	2.02E+02
10.09	1.74E+02	1.79E+02			6.61	1.37E+02	1.31E+02	1.70E+02		5.43000000000001	2.29E+02	2.03E+02	2.02E+02
11.01	1.74E+02	1.79E+02			7.18	1.40E+02	1.32E+02	1.58E+02		5.92000000000002	2.34E+02	1.97E+02	2.02E+02
11.93	1.72E+02	1.79E+02			7.75	1.41E+02	1.33E+02	1.74E+02		6.41000000000003	2.33E+02	2.06E+02	2.07E+02
12.84	1.71E+02	1.78E+02			8.31	1.43E+02	1.32E+02	1.77E+02		6.91000000000003	2.35E+02	2.08E+02	2.01E+02
13.76	1.72E+02	1.78E+02			8.88	1.43E+02	1.33E+02	1.84E+02		7.40000000000001	2.47E+02	2.14E+02	2.00E+02
14.68	1.71E+02	1.74E+02			9.45	1.47E+02	1.37E+02	1.81E+02		7.89000000000001	2.40E+02	2.04E+02	2.04E+02
15.59	1.72E+02	1.75E+02			10.02	1.48E+02	1.36E+02	1.86E+02		8.39000000000001	2.40E+02	2.01E+02	2.02E+02
16.51	1.66E+02	1.73E+02			10.59	1.51E+02	1.40E+02	1.92E+02		8.88000000000002	2.39E+02	2.11E+02	2.03E+02
17.42	1.71E+02	1.76E+02			11.16	1.44E+02	1.40E+02	1.91E+02		9.37	2.40E+02	2.09E+02	2.02E+02
18.34	1.69E+02	1.76E+02			11.73	1.50E+02	1.35E+02	1.95E+02		9.87	2.48E+02	1.88E+02	2.09E+02
19.26	1.72E+02	1.78E+02			12.3	1.53E+02	1.46E+02	1.87E+02		10.36	2.46E+02	2.03E+02	2.03E+02
20.17	1.72E+02	1.75E+02			12.87	1.52E+02	1.38E+02	1.88E+02		10.85	2.59E+02	2.08E+02	2.06E+02
21.09	1.69E+02	1.73E+02			13.44	1.49E+02	1.41E+02	1.90E+02		11.34	2.51E+02	2.11E+02	2.08E+02
22.01	1.66E+02	1.74E+02			14.01	1.64E+02	1.40E+02	1.92E+02		11.84	2.48E+02	2.12E+02	2.09E+02
22.92	1.60E+02	1.73E+02			14.58	1.50E+02	1.34E+02	1.92E+02		12.33	2.56E+02	2.12E+02	2.12E+02
					15.15	1.51E+02	1.43E+02	1.90E+02		12.82	2.59E+02	2.08E+02	2.08E+02
					15.72	1.53E+02	1.50E+02	1.94E+02		13.32	2.60E+02	2.16E+02	2.07E+02
					16.29	1.53E+02	1.40E+02	1.89E+02		13.81	2.81E+02	2.01E+02	2.10E+02
					16.86	1.51E+02	1.43E+02	1.90E+02		14.3	2.67E+02	2.11E+02	2.09E+02
					17.43	1.50E+02	1.44E+02	1.94E+02		14.8	2.65E+02	2.15E+02	2.11E+02
					18	1.50E+02	1.43E+02	1.92E+02		15.29	2.59E+02	2.19E+02	2.09E+02
					18.57	1.48E+02	1.43E+02	1.98E+02		15.78	2.73E+02	2.18E+02	2.07E+02
					19.13	1.50E+02	1.43E+02	1.93E+02		16.28	2.76E+02	2.24E+02	2.10E+02
					19.7	1.50E+02	1.43E+02	1.93E+02		16.77	2.79E+02	2.19E+02	2.31E+02
					20.27	1.50E+02	1.45E+02	2.00E+02		17.26	2.78E+02	2.16E+02	2.21E+02
					20.84	1.50E+02	1.45E+02	1.93E+02		17.75	2.93E+02	2.22E+02	2.23E+02
					21.41	1.53E+02	1.44E+02	1.94E+02		18.25	2.80E+02	2.21E+02	2.15E+02
					21.98	1.52E+02	1.47E+02	2.07E+02		18.74	2.84E+02	2.11E+02	2.10E+02
					22.55	1.55E+02	1.44E+02	1.99E+02		19.23	2.81E+02	2.21E+02	2.14E+02
					23.12	1.52E+02	1.44E+02	1.96E+02		19.73	2.88E+02	2.23E+02	2.14E+02
					23.69	1.50E+02	1.44E+02	1.94E+02		20.22	2.88E+02	2.24E+02	2.14E+02
					24.26	1.41E+02	1.44E+02	1.82E+02		20.71	2.90E+02	2.25E+02	2.16E+02
										21.21	2.88E+02	2.21E+02	2.13E+02
										21.7	2.92E+02	2.21E+02	2.16E+02
										22.19	2.88E+02	2.25E+02	2.11E+02
										22.68	2.98E+02	2.33E+02	2.17E+02
										23.18	2.95E+02	2.35E+02	2.30E+02
										23.67	2.95E+02	2.33E+02	2.28E+02
