# Supplementary material for: Rhombic organization of microvilli domains found in a cell model of the human intestine
Source: PLoS One. 2018 Jan 10;13(1):e0189970. doi: 10.1371/journal.pone.0189970 (PMC5761853; doi:10.1371/journal.pone.0189970)
Supplement: S1 File — (Table A) Raw data of TEER measurement displayed in S4 Fig. Three independent runs with [2, 3, 3] wells per run. Measured TEER in [Ω cm2] and time in [h]. (Table B) Raw data of microvilli radius measurement displayed in Fig 2C. Mean radius of inflection point and maximum curvature for n = 1574 microvilli. (Table C) Raw data of microvillar lattice measurements in the Fourier transformed image representation displayed in Fig 4. Images were aligned by the median of each line, leveled by linear planet and corrected for small scars of 4 px maximum width and minimum length of 16 px. The discretized Fast Fourier transformation was performed after windowing the image in the spatial domain by a Hann window. The prominent peaks of the lattice vectors were identified automatically within a manually drawn profile line with sub pixel resolution. The results are provided in a cvs file in columns: Lattice type, Lattice Constant [μm], Image ID, Counts / ROI [μm-2]. (ZIP) [file pone.0189970.s005.zip › S1 File/Table B.csv]

n = 1574 Microvilli	Mean radius (inflection point)	Mean radius (maximum curvature)
66	18.2871130796358	56.2962520295598
58	19.5547017285366	66.3528945085505
521	20.7828756888595	68.4362906726302
152	13.1806484168376	68.4293216619733
186	18.3391063786574	67.183790359823
209	18.5102567272767	63.350486118027
194	19.0516148368182	66.738833757633
62	17.2768625114373	56.1551792234402
65	17.0584092794854	59.1915419251536
61	16.7685642387442	57.8063843205485
