# Supplementary material for: Rhombic organization of microvilli domains found in a cell model of the human intestine
Source: PLoS One. 2018 Jan 10;13(1):e0189970. doi: 10.1371/journal.pone.0189970 (PMC5761853; doi:10.1371/journal.pone.0189970)
Supplement: S1 File — (Table A) Raw data of TEER measurement displayed in S4 Fig. Three independent runs with [2, 3, 3] wells per run. Measured TEER in [Ω cm2] and time in [h]. (Table B) Raw data of microvilli radius measurement displayed in Fig 2C. Mean radius of inflection point and maximum curvature for n = 1574 microvilli. (Table C) Raw data of microvillar lattice measurements in the Fourier transformed image representation displayed in Fig 4. Images were aligned by the median of each line, leveled by linear planet and corrected for small scars of 4 px maximum width and minimum length of 16 px. The discretized Fast Fourier transformation was performed after windowing the image in the spatial domain by a Hann window. The prominent peaks of the lattice vectors were identified automatically within a manually drawn profile line with sub pixel resolution. The results are provided in a cvs file in columns: Lattice type, Lattice Constant [μm], Image ID, Counts / ROI [μm-2]. (ZIP) [file pone.0189970.s005.zip › S1 File/Table C.csv]

Lattice type	Measured Lattice Constant [µm]	ImageID	Microvillar density per ROI [1/µm^2]
hexagonal	0.160307790958641	1	43.5846060748983
hexagonal	0.15809026954391	1	43.5846060748983
hexagonal	0.150	1	43.5846060748983
rhombic	0.167518217606165	2	31.9758750929852
rhombic	0.167855644146034	2	31.9758750929852
rhombic	0.171071764605252	3	27.6806082894499
rhombic	0.1669727834363	3	27.6806082894499
rhombic	0.185425551641016	4	31.2725090036014
rhombic	0.212585034013605	4	31.2725090036014
rhombic	0.242747906299308	5	24.32
rhombic	0.210393435724805	5	24.32
hexagonal	0.179163307354654	6	32.4325832106547
hexagonal	0.132004488152597	6	32.4325832106547
hexagonal	0.164244066683091	6	32.4325832106547
rhombic	0.141894288754878	7	26.9168377666658
rhombic	0.183250870441635	7	26.9168377666658
hexagonal	0.152940276821901	7	26.9168377666658
hexagonal	0.163625951075841	8	43.9495798319328
hexagonal	0.154894671623296	8	43.9495798319328
hexagonal	0.155376009944065	8	43.9495798319328
hexagonal	0.140736049539089	9	43.9495798319328
hexagonal	0.162337662337662	9	43.9495798319328
rhombic	0.155714730613516	10	28.3856502242152
rhombic	0.155981906098893	10	28.3856502242152
rhombic	0.198945588381578	11	28.3856502242152
rhombic	0.1999600079984	11	28.3856502242152
rhombic	0.161838485191779	12	26.2521550784544
rhombic	0.172920629431091	12	26.2521550784544
rhombic	0.157331655129012	13	29.6439195708996
rhombic	0.162972620599739	13	29.6439195708996
hexagonal	0.160642570281124	14	39.3707285021805
hexagonal	0.170837960194755	14	39.3707285021805
hexagonal	0.160205062479974	14	39.3707285021805
hexagonal	0.158767960625546	15	39.5061728395062
hexagonal	0.178571428571429	15	39.5061728395062
hexagonal	0.165562913907285	15	39.5061728395062
rhombic	0.227427791676143	16	23.5548500077754
rhombic	0.180277627546421	16	23.5548500077754
hexagonal	0.178778939840887	17	35.7395483522998
hexagonal	0.225149161319374	17	35.7395483522998
hexagonal	0.182581705313128	17	35.7395483522998
rhombic	0.239578342117873	18	32.4796883154819
rhombic	0.209402156842215	18	32.4796883154819
rhombic	0.207318337306935	19	31.8590573285619
rhombic	0.176709666018731	19	31.8590573285619
rhombic	0.186915887850467	20	37.4447362108422
rhombic	0.182365277651135	20	37.4447362108422
rhombic	0.1808154778049	22	23.8875345307953
rhombic	0.175177367084173	22	23.8875345307953
rhombic	0.174932213767165	23	34.0930938720703
rhombic	0.182498403138973	23	34.0930938720703
rhombic	0.178205470907957	24	33.5289821151859
rhombic	0.181126607498642	24	33.5289821151859
hexagonal	0.174825174825175	25	32.5857653887924
hexagonal	0.175238762814335	25	32.5857653887924
hexagonal	0.175238762814335	25	32.5857653887924
hexagonal	0.16416317819913	26	29.2090021360678
hexagonal	0.171703296703297	26	29.2090021360678
hexagonal	0.171585449553878	26	29.2090021360678
hexagonal	0.168733653927276	27	29.2090021360678
hexagonal	0.167968421936676	27	29.2090021360678
hexagonal	0.175238762814335	27	29.2090021360678
hexagonal	0.151274487557673	28	32.265625
hexagonal	0.153704272978789	28	32.265625
hexagonal	0.176881577783674	28	32.265625
hexagonal	0.169219054065488	29	34
hexagonal	0.17207261464338	29	34
hexagonal	0.177022481855196	29	34
hexagonal	0.175054704595186	30	32.2222222222222
hexagonal	0.169952413324269	30	32.2222222222222
hexagonal	0.169952413324269	30	32.2222222222222
hexagonal	0.182832068744858	31	31.6049382716049
hexagonal	0.178954903364352	31	31.6049382716049
hexagonal	0.171821305841924	31	31.6049382716049
hexagonal	0.180831826401447	32	42.3380268060193
hexagonal	0.191350937619594	32	42.3380268060193
hexagonal	0.170750448219927	32	42.3380268060193
rhombic	0.2050020500205	33	26.8882287942248
rhombic	0.182232346241458	33	26.8882287942248
